# Supplementary material for: A novel large deletion of the CYLD gene causes CYLD cutaneous syndrome in a Chinese family
Source: Mol Genet Genomic Med. 2020 Aug 11;8(10):e1441. doi: 10.1002/mgg3.1441 (PMC7549610; doi:10.1002/mgg3.1441)
Supplement: Supplementary file 3 — Table S1 [file MGG3-8-e1441-s003.xlsx]

## Sheet: Sheet1
Table S1 Primer list for identifying copy numbers of the CYLD gene
Primer	Forwad	Reverse
CYLD-exon18	5'-AGACAGTGCCGGATATGTGGAG-3'	5'-ATCCATTAAGTGAAGGGAAGCT-3'
CYLD-exon20	5'-GGCTTCAACATTCCTCAAGTCA-3'	5'-TCTTTGCCTTTCCCGATGACCC-3'
CYLD-exon9	5'-ACCGTTCTTCACCACCACTCCA-3'	5'-TGGACGGGTGCAGTGTTTAGCT-3'
